# Supplementary material for: The Effect of Turnera diffusa Leaf Supplementation in Diet on the Qualitative and Quantitative Characteristics of Boar Semen
Source: Life (Basel). 2026 Jan 6;16(1):83. doi: 10.3390/life16010083 (PMC12843111; doi:10.3390/life16010083)
Supplement: Supplementary file 1 [file life-16-00083-s001.zip]

Archive with 1 entries (1 files):
- life-4056521-supplementary.pdf
